# Supplementary material for: Will the endophytic fungus Phomopsis liquidambari increase N-mineralization in maize soil?
Source: PLoS One. 2023 Nov 13;18(11):e0293281. doi: 10.1371/journal.pone.0293281 (PMC10642820; doi:10.1371/journal.pone.0293281)
Supplement: S1 Data — (XLSX) [file pone.0293281.s001.xlsx]

## Sheet: Sheet1
Nmineralization	Phomopsis	Nlevels
1.12	P-	ZeroN
1.22	P-	ZeroN
2.01	P-	ZeroN
1.25	P-	ZeroN
1.13	P-	ZeroN
1.21	P-	ZeroN
1.26	P-	LowN
2.04	P-	LowN
1.26	P-	LowN
2.24	P-	LowN
1.26	P-	LowN
1.27	P-	LowN
2.8	P-	ModerateN
4.7	P-	ModerateN
2.8	P-	ModerateN
6.8	P-	ModerateN
3.9	P-	ModerateN
4.9	P-	ModerateN
8.9	P-	HighN
7.9	P-	HighN
9.9	P-	HighN
8.7	P-	HighN
6.8	P-	HighN
6.7	P-	HighN
3.05	P+	ZeroN
1.53	P+	ZeroN
3.55	P+	ZeroN
1.52	P+	ZeroN
2.53	P+	ZeroN
2.05	P+	ZeroN
4	P+	LowN
9.5	P+	LowN
5	P+	LowN
7.5	P+	LowN
8	P+	LowN
8.6	P+	LowN
12.5	P+	ModerateN
10	P+	ModerateN
8.9	P+	ModerateN
15	P+	ModerateN
13.5	P+	ModerateN
15.2	P+	ModerateN
14.8	P+	HighN
17.5	P+	HighN
11	P+	HighN
17.5	P+	HighN
10	P+	HighN
17.7	P+	HighN

## Sheet: Sheet2
Nutrient content
Soluble cation	meq/100g
	0.22
	0.13
	0.04
	0.12
Soluble anions	meq/100g
	0.24
	0.2
	0.08
Total Nitrogen (TN) (%)	0.6
Total phosphorus (TP) ppm	16.48
Organic matter (%)	2.05
	7.24
